# Supplementary material for: How intramyocardial fat can alter the electric field distribution during Pulsed Field Ablation (PFA): Qualitative findings from computer modeling
Source: PLoS One. 2023 Nov 2;18(11):e0287614. doi: 10.1371/journal.pone.0287614 (PMC10621855; doi:10.1371/journal.pone.0287614)
Supplement: S1 Data — (XLSX) [file pone.0287614.s001.xlsx]

## Sheet: Results
	PFA on heterogenous tissue
		Electrical conductivities (S/m)							RESULTS (1000 V/cm)
	CASES	Myocardium		Scar		Fat	Blood	Connective	19 A		22 A		25 A
Models		Sigma_0	Sigma_1	Sigma_0	Sigma_1				Depth (mm)	Surface width (mm)	Depth (mm)	Surface width (mm)	Depth (mm)	Surface width (mm)
Homogeneous (no scar)	1	0.4	0.6	0.85	0.85	0.08	0.6	0.115	3.4	9.62	3.65	10.48	3.91	11.22
Scar wo fat	2	0.4	0.6	0.85	0.85	0.08	0.6	0.115	3.11	8.98	3.37	9.72	3.6	10.44
Tunnel (wo fat)	3	0.4	0.6	0.85	0.85	0.08	0.6	0.115	3.11	9.08	3.35	9.88	3.58	10.6
Blocked (wo fat)	4	0.4	0.6	0.85	0.85	0.08	0.6	0.115	3.2	9.04	3.47	9.78	3.68	10.5
Heterogeneous (w fat)	5	0.4	0.6	0.85	0.85	0.08	0.6	0.115	4.59	9.74	4.59	11	4.59	12.44
Homogeneous (wo epicardial layer)	6	0.4	0.6	0.85	0.85	0.08	0.6	0.115	3.4	9.56	3.71	10.44	3.97	11.22
										9.18	3.46	9.965	3.6925	10.69
								DEPTHS
								A	B	C	D	E	F
							19	3.4	3.4	3.11	4.59	3.11	3.2
							22	3.65	3.71	3.35	4.59	3.35	3.47
							25	3.91	3.97	3.58	4.59	3.58	3.68
		3.4	3.4	3.11	4.59	3.11	3.2
		3.65	3.71	3.35	4.59	3.35	3.47
		3.91	3.97	3.58	4.59	3.58	3.68
